# Supplementary material for: Isolation and Identification of Pennogenin Tetraglycoside from Cestrum nocturnum (Solanaceae) and Its Antifungal Activity against Fusarium kuroshium, Causal Agent of Fusarium Dieback
Source: Molecules. 2022 Mar 13;27(6):1860. doi: 10.3390/molecules27061860 (PMC8951829; doi:10.3390/molecules27061860)
Supplement: Supplementary file 1 [file molecules-27-01860-s001.zip]

Archive with 1 entries (1 files):
- molecules-1593340-supplementary.pdf
